# Supplementary material for: Polyethyleneimine-Oleic Acid Micelles-Stabilized Palladium Nanoparticles as Highly Efficient Catalyst to Treat Pollutants with Enhanced Performance
Source: Polymers (Basel). 2021 Jun 6;13(11):1890. doi: 10.3390/polym13111890 (PMC8201335; doi:10.3390/polym13111890)
Supplement: Supplementary file 1 [file polymers-13-01890-s001.zip]

Archive with 1 entries (1 files):
- polymers-1220837-supplementary.pdf
